# Supplementary material for: Can Plants Move Like Animals? A Three-Dimensional Stereovision Analysis of Movement in Plants
Source: Animals (Basel). 2021 Jun 22;11(7):1854. doi: 10.3390/ani11071854 (PMC8300309; doi:10.3390/ani11071854)
Supplement: Supplementary file 1 [file animals-11-01854-s001.zip]

Archive with 11 entries (8 files):
- supplementary material/
- supplementary material/Supplementary_video_1_.mp4
- __MACOSX/
- __MACOSX/supplementary material/
- __MACOSX/supplementary material/._Supplementary_video_1_.mp4
- supplementary material/.DS_Store
- __MACOSX/supplementary material/._.DS_Store
- supplementary material/supplementary_video_3.mp4
- __MACOSX/supplementary material/._supplementary_video_3.mp4
- supplementary material/Supplementary_video_2_.mp4
- __MACOSX/supplementary material/._Supplementary_video_2_.mp4
